# Supplementary material for: Studies on the Changes of Fermentation Metabolites and the Protective Effect of Fermented Edible Grass on Stress Injury Induced by Acetaminophen in HepG2 Cells
Source: Foods. 2024 Feb 2;13(3):470. doi: 10.3390/foods13030470 (PMC10855311; doi:10.3390/foods13030470)
Supplement: Supplementary file 1 [file foods-13-00470-s001.zip]

Archive with 1 entries (1 files):
- foods-2832181-supplementary.pdf
